# Supplementary material for: Epigenetic Marks and Variation of Sequence-Based Information Along Genomic Regions Are Predictive of Recombination Hot/Cold Spots in Saccharomyces cerevisiae
Source: Front Genet. 2021 Jun 29;12:705038. doi: 10.3389/fgene.2021.705038 (PMC8276760; doi:10.3389/fgene.2021.705038)
Supplement: Supplementary file 2 [file Table_1.XLSX]

## Sheet: hotspots
chr	start	end
1	396	498
1	2409	2482
1	6365	6728
1	9232	9433
1	28206	28871
1	29842	30091
1	31609	31731
1	32918	33192
1	34488	35093
1	36358	36568
1	37221	37460
1	39026	39214
1	42575	42707
1	45181	45696
1	48355	48505
1	52670	52804
1	54853	54904
1	57370	57566
1	58440	58695
1	61046	61317
1	62603	62781
1	68013	68715
1	69615	69951
1	70374	70455
1	70788	71509
1	74904	75109
1	76176	76429
1	79556	79594
1	81984	82308
1	82544	82732
1	83422	83567
1	84501	84685
1	87054	87304
1	92281	92885
1	94463	94592
1	99891	99962
1	101205	101376
1	106024	106147
1	108669	108914
1	110441	110615
1	113412	113618
1	113918	114040
1	114600	114825
1	119628	119881
1	124604	124712
1	128062	128263
1	129022	129301
1	130497	130775
1	131978	132200
1	135739	135790
1	136699	136859
1	138467	138681
1	139263	139656
1	141640	142071
1	143393	143627
1	152043	152191
1	154759	154919
1	158684	158888
1	169010	169230
1	170715	170917
1	171775	171922
1	175158	175306
1	179726	179807
1	180096	180586
1	180988	181381
1	182973	183052
1	184637	184784
1	189723	191679
1	191977	192544
1	198386	198873
1	202358	202822
2	10537	10741
2	18014	18128
2	21380	21457
2	23801	23990
2	28412	29076
2	29360	29446
2	36499	36693
2	40593	40702
2	45011	45477
2	47178	47373
2	48635	48817
2	49368	49590
2	60837	61024
2	62675	62945
2	69537	69872
2	71128	71600
2	74617	75220
2	80796	80963
2	84354	84504
2	88091	88240
2	89670	89957
2	90487	90598
2	96204	96354
2	100195	100374
2	101204	101842
2	107510	107911
2	111265	111379
2	113492	113601
2	116918	117398
2	122153	122355
2	124829	125065
2	126102	126627
2	132203	132379
2	134640	134794
2	135740	136462
2	140494	141143
2	142942	143098
2	145827	146106
2	146936	147086
2	151232	151466
2	153739	153936
2	158478	158655
2	159704	160127
2	161517	161611
2	164180	164437
2	164926	165121
2	165381	165930
2	167925	168046
2	170136	170559
2	171243	171447
2	172282	172479
2	177675	177817
2	181375	181607
2	182088	182297
2	191824	192350
2	193101	194047
2	195917	196275
2	201900	202010
2	202289	202485
2	202901	202950
2	203161	203327
2	206974	207166
2	209431	209542
2	216452	216835
2	217105	217510
2	220783	220854
2	227328	227446
2	236007	236337
2	241429	241660
2	242574	242755
2	246689	246865
2	251041	251594
2	254962	255107
2	255878	256220
2	258050	258279
2	269731	270126
2	288088	288642
2	289174	289275
2	292041	292465
2	296125	296285
2	297826	298210
2	299999	300082
2	301315	301808
2	306032	306227
2	307081	307552
2	308042	308274
2	311486	311636
2	315401	315472
2	318028	318155
2	321705	321808
2	324093	324341
2	326172	326313
2	326707	326816
2	330317	330358
2	331549	331754
2	332543	332689
2	336929	337180
2	338393	338679
2	340885	340955
2	341297	341952
2	342262	342347
2	344184	344332
2	347382	347768
2	350741	351074
2	356614	356819
2	360342	360588
2	362667	362816
2	369839	369943
2	370972	371449
2	373292	373392
2	376133	376267
2	378747	379035
2	379988	380192
2	381121	381395
2	382959	383074
2	391606	391789
2	392370	392793
2	393187	393373
2	400965	401100
2	407283	407530
2	408588	408828
2	410761	410922
2	418232	418359
2	419334	420009
2	423399	423514
2	426883	427023
2	429303	429444
2	431276	431921
2	435735	435939
2	444773	444913
2	447405	447530
2	449314	449549
2	452068	452602
2	453416	453587
2	454574	454787
2	458458	458769
2	462024	462075
2	465986	466589
2	466899	467069
2	471014	471177
2	472108	472343
2	474029	474318
2	476694	477578
2	483584	483705
2	484632	484714
2	488589	488765
2	490502	491183
2	492869	493110
2	494210	494290
2	495396	495500
2	496899	497114
2	501590	501909
2	502260	502608
2	504440	504768
2	505421	505606
2	515400	515650
2	526926	527133
2	528061	528214
2	532274	532498
2	533425	533632
2	534978	535164
2	536264	536358
2	537505	537731
2	539724	539917
2	544540	544905
2	546212	546256
2	549154	549212
2	549533	549656
2	553317	553386
2	554823	554924
2	555196	555900
2	561073	561261
2	564911	565213
2	568527	568697
2	578152	578243
2	581518	581682
2	582178	582395
2	586262	586491
2	589270	589393
2	595635	595928
2	600067	600489
2	612013	612059
2	614292	614353
2	615186	615250
2	618585	618814
2	620551	620802
2	624908	625537
2	628527	628845
2	633421	633600
2	634810	635075
2	642470	643220
2	645410	645478
2	647242	647431
2	650073	650281
2	651078	651365
2	653139	653263
2	662266	662893
2	664757	664956
2	666437	666647
2	668442	668876
2	670292	670444
2	679252	679451
2	680043	680805
2	681915	682273
2	683135	683296
2	684814	684927
2	686662	686778
2	697462	698086
2	700158	700280
2	702095	703395
2	704183	704461
2	706824	707329
2	711407	711525
2	716576	716773
2	718158	718957
2	721168	721253
2	722421	722575
2	723039	723208
2	728150	728361
2	730176	730299
2	731396	731475
2	734613	735001
2	735517	735704
2	736013	736266
2	738337	738589
2	739631	739849
2	741080	741320
2	741674	741809
2	742562	742755
2	744405	744807
2	745872	745938
2	747825	747979
2	749392	749518
2	757256	757420
2	760123	760344
2	760885	761194
2	767669	768163
2	770636	770868
2	771090	771210
2	773525	773784
2	774501	774602
2	776300	776491
2	784676	784855
2	786435	786606
2	786882	787006
2	788730	788854
2	792204	792325
2	792556	792702
2	798802	799181
2	800211	800362
2	804924	805070
3	38913	39084
3	39459	39625
3	40760	40974
3	41885	42049
3	44480	44522
3	50388	50473
3	50817	50872
3	51738	51827
3	52435	52486
3	56654	56849
3	58872	58966
3	61244	61591
3	65584	65690
3	68444	68619
3	74078	74285
3	78075	78440
3	83419	83484
3	90756	91235
3	93149	93273
3	94389	94445
3	96027	96133
3	103445	103493
3	104361	104551
3	105596	105770
3	106883	107020
3	107799	107955
3	108928	108990
3	111729	111815
3	122648	122805
3	125307	125403
3	127850	127908
3	131983	132069
3	133379	133625
3	137174	137499
3	147741	147868
3	151839	151942
3	152586	152695
3	154717	154848
3	155091	155270
3	157607	157741
3	163376	163945
3	164351	164411
3	166493	166535
3	172502	172746
3	173486	173703
3	176532	176698
3	176922	177060
3	178332	178430
3	178873	179002
3	186034	186243
3	190302	190476
3	193076	193246
3	197076	197459
3	202556	202703
3	205418	205795
3	206669	206850
3	207944	208147
3	209643	209886
3	210424	210674
3	211024	211248
3	211568	212409
3	213271	213449
3	213872	214074
3	214793	214999
3	216390	216621
3	220194	220334
3	223308	223504
3	224259	224448
3	224777	225556
3	225992	226230
3	228114	228250
3	228636	229087
3	231308	231398
3	236440	237015
3	238705	238914
3	240621	240772
3	242396	242572
3	246648	246980
3	248736	248973
3	250044	250223
3	252612	252864
3	254235	254322
3	258657	258848
3	259397	259510
3	262664	263290
3	264860	264990
3	266960	267084
3	272923	273118
3	274090	274297
3	279901	280064
3	289339	289501
3	293715	293848
3	294298	294403
3	299096	299333
3	304020	304101
3	310026	310294
3	310705	310896
4	19221	19439
4	19931	20474
4	22447	22593
4	28808	28984
4	30533	30636
4	32013	32257
4	34058	34279
4	35257	35445
4	36605	36759
4	38382	38457
4	42348	42626
4	43876	43955
4	45992	46507
4	47851	48030
4	49353	49437
4	49754	49881
4	52209	52373
4	56731	56951
4	60584	60666
4	60922	61489
4	62082	63164
4	68819	68903
4	70371	70483
4	73482	73561
4	74145	74365
4	76782	77278
4	77988	78096
4	83726	83980
4	87257	87493
4	88043	88221
4	89860	90007
4	93927	94488
4	98152	98417
4	101126	101175
4	103409	103607
4	104646	104926
4	106505	107068
4	111220	111342
4	114346	114607
4	115997	116100
4	121811	121989
4	125231	125592
4	126461	126604
4	131015	131067
4	132746	133260
4	134754	135055
4	135558	135691
4	137923	138039
4	139300	139416
4	141790	141905
4	145610	145743
4	147818	148150
4	148852	148990
4	155872	156283
4	158774	159002
4	159259	159513
4	163234	163383
4	164022	164254
4	167324	167695
4	172205	172609
4	174614	174816
4	176371	176631
4	178139	178275
4	183136	183238
4	184695	184848
4	190694	190844
4	192410	192461
4	198442	198696
4	199718	199976
4	202612	202808
4	211159	211250
4	212116	212208
4	212717	213079
4	215869	215945
4	217346	217426
4	221933	222216
4	223825	223936
4	226971	227267
4	228953	229113
4	230680	230851
4	232327	232508
4	234169	234643
4	238766	238932
4	239580	240149
4	241227	241322
4	242045	242284
4	248053	248085
4	251326	251500
4	255184	255542
4	258638	258822
4	264162	264439
4	264975	265238
4	266838	267307
4	267555	267732
4	271962	272408
4	273543	273725
4	276598	276749
4	281885	282107
4	283214	283348
4	285191	285353
4	286739	287035
4	289630	289807
4	294873	295014
4	296342	296562
4	300213	300299
4	301001	301362
4	301975	302400
4	302718	303088
4	303917	304026
4	304850	305093
4	308221	308312
4	310232	310433
4	312635	312903
4	313984	314365
4	314771	315203
4	316461	316559
4	321691	321982
4	323683	323856
4	326243	326364
4	330616	330994
4	334394	334629
4	337328	337416
4	344161	344312
4	345054	345554
4	351217	351386
4	352624	352723
4	357057	357415
4	358217	358252
4	361418	361538
4	362445	362641
4	363665	363823
4	366147	366885
4	368745	369503
4	372036	372133
4	373817	373903
4	375360	375495
4	381563	381666
4	385867	387556
4	392388	392606
4	399212	399250
4	407682	407822
4	411200	411626
4	413261	413728
4	417000	417166
4	421759	421953
4	423616	423714
4	423962	424083
4	432102	432177
4	442431	442820
4	444248	444413
4	452721	452953
4	453966	454016
4	461516	461585
4	465234	465799
4	471589	471729
4	477617	477763
4	482027	482082
4	482352	482568
4	485433	485647
4	489259	489324
4	504933	505050
4	506864	506990
4	507345	507594
4	512231	512464
4	521439	521577
4	538990	539067
4	546143	546437
4	550796	551713
4	556686	556929
4	560789	561013
4	562547	563210
4	565741	565805
4	569922	570072
4	570325	570484
4	573917	573986
4	575979	576119
4	579211	579313
4	587793	587999
4	589504	589702
4	591574	592342
4	593018	593110
4	593341	593754
4	599611	600526
4	610173	610363
4	611906	611969
4	616205	616601
4	617244	617475
4	618387	618487
4	619894	619944
4	621304	621912
4	623118	623383
4	626071	626339
4	628641	629135
4	629586	629801
4	630703	630970
4	636107	636781
4	643958	644134
4	645000	645154
4	652335	652615
4	654759	654926
4	657616	657734
4	658122	658160
4	664975	665143
4	666855	666979
4	667925	667979
4	668470	668538
4	671035	671189
4	674260	674374
4	674625	674894
4	675643	676016
4	679822	680465
4	681733	682115
4	687917	688078
4	690473	690849
4	693379	693433
4	694214	694390
4	699516	699907
4	703092	703210
4	704096	704400
4	709299	709499
4	715451	715643
4	716664	716851
4	720475	720619
4	721608	722193
4	722404	722872
4	727648	728109
4	730326	730503
4	731502	731596
4	741808	741927
4	744021	744200
4	746273	746650
4	749309	749342
4	751089	751517
4	755227	755499
4	765336	765594
4	768150	768411
4	769067	769469
4	769973	770211
4	778848	778873
4	784332	784793
4	787419	787518
4	789318	789407
4	790100	790256
4	794043	794492
4	802542	802591
4	806179	806486
4	807837	807982
4	811710	812022
4	814226	814422
4	816582	816773
4	817618	817842
4	820929	821185
4	827395	827526
4	831611	831801
4	832578	832746
4	835073	835134
4	835509	836366
4	838164	838271
4	842088	842284
4	844956	845154
4	847960	848378
4	851049	851094
4	854044	854107
4	856104	856325
4	857976	858149
4	859134	859316
4	861485	861727
4	866854	866920
4	867605	868033
4	870745	870999
4	884500	884572
4	889059	889514
4	892579	892668
4	893833	894510
4	905155	905231
4	907218	907247
4	909495	909849
4	911475	911614
4	916165	916400
4	923956	924141
4	924493	924645
4	925904	926087
4	926299	926485
4	926908	927190
4	930498	930933
4	935973	936096
4	936367	936400
4	940909	941055
4	943497	943602
4	945231	945306
4	946451	946630
4	950350	950490
4	952509	952613
4	954961	955660
4	959845	960290
4	963412	963460
4	964851	964963
4	967931	967986
4	969806	970031
4	976077	976942
4	992843	993006
4	998420	998795
4	1002260	1002468
4	1003546	1003884
4	1005291	1005566
4	1009972	1010075
4	1011356	1012189
4	1013743	1014139
4	1019189	1019235
4	1020418	1020466
4	1021800	1021928
4	1022429	1022795
4	1030306	1030385
4	1031765	1032281
4	1035613	1035743
4	1036985	1037135
4	1039566	1039715
4	1045183	1045366
4	1049541	1049730
4	1050270	1050463
4	1052350	1052439
4	1054874	1055157
4	1055877	1056417
4	1059081	1059556
4	1062858	1063254
4	1067498	1067639
4	1071692	1071848
4	1072620	1072702
4	1073515	1073602
4	1075212	1075401
4	1080359	1080896
4	1084644	1085030
4	1087066	1087194
4	1090153	1090385
4	1092512	1092733
4	1093557	1093747
4	1095276	1095428
4	1101922	1102114
4	1103562	1103698
4	1105904	1106097
4	1108137	1108248
4	1108481	1108670
4	1110358	1110529
4	1112300	1112527
4	1116754	1116802
4	1125149	1125326
4	1126062	1126255
4	1127577	1127799
4	1129362	1129557
4	1130832	1130937
4	1135494	1135718
4	1140582	1140783
4	1144960	1144994
4	1146069	1146245
4	1149538	1149717
4	1150555	1151031
4	1153710	1153843
4	1161522	1162816
4	1163474	1163531
4	1166448	1166604
4	1168869	1169088
4	1172123	1172206
4	1174294	1174442
4	1174898	1174987
4	1183038	1183159
4	1195188	1195282
4	1206478	1206578
4	1212671	1212749
4	1213628	1213789
4	1219140	1219265
4	1224561	1224586
4	1228402	1228469
4	1229643	1229730
4	1233744	1234059
4	1236268	1236393
4	1242215	1243047
4	1249975	1250119
4	1251656	1252033
4	1256873	1257150
4	1258064	1258651
4	1259744	1259822
4	1261367	1261584
4	1262986	1263149
4	1266992	1267383
4	1269581	1269926
4	1270781	1270992
4	1277436	1277572
4	1278311	1278972
4	1279210	1279604
4	1288033	1288215
4	1288955	1289353
4	1293172	1293336
4	1294402	1294637
4	1295432	1295917
4	1296865	1296970
4	1298217	1298308
4	1301003	1301492
4	1304031	1304181
4	1305731	1305941
4	1311846	1311893
4	1317879	1318066
4	1319211	1319464
4	1319830	1319979
4	1321975	1322163
4	1325392	1325492
4	1328525	1328753
4	1330945	1331091
4	1333942	1334852
4	1337103	1337300
4	1337798	1338222
4	1339442	1339579
4	1342124	1342385
4	1345244	1345696
4	1350047	1350180
4	1353540	1353664
4	1355714	1355958
4	1359057	1359119
4	1362390	1362707
4	1365451	1365569
4	1366864	1367415
4	1369476	1369612
4	1382149	1382179
4	1383521	1383733
4	1384886	1385084
4	1385780	1386027
4	1386560	1386760
4	1388576	1388736
4	1394636	1394998
4	1401444	1401540
4	1402786	1402884
4	1410208	1410661
4	1411121	1412099
4	1416887	1417308
4	1420278	1421123
4	1422542	1422674
4	1433781	1433819
4	1434350	1434702
4	1436725	1436833
4	1445605	1445821
4	1447039	1447768
4	1454595	1454872
4	1459467	1459699
4	1468515	1469316
4	1470838	1470931
4	1476666	1477139
4	1478404	1478566
4	1489098	1489254
4	1489954	1490097
4	1490313	1490453
4	1493265	1493369
4	1496693	1496779
4	1498003	1498079
5	16017	16250
5	26546	26647
5	27090	27536
5	33687	33870
5	39735	39844
5	42039	43177
5	43499	43526
5	46103	46632
5	51690	51836
5	56204	56514
5	58131	58329
5	59315	59497
5	60942	61050
5	62033	62099
5	66847	67028
5	68485	68627
5	68924	69732
5	70233	70393
5	73360	73590
5	77493	77936
5	80104	80432
5	84799	85518
5	86397	86789
5	90031	90128
5	97955	98114
5	100215	100646
5	101593	101713
5	106891	107137
5	110619	110787
5	111145	111279
5	115937	116092
5	117611	118092
5	123117	123628
5	123911	124408
5	124677	124731
5	128362	128482
5	131427	131685
5	132656	132978
5	141164	141464
5	152797	153260
5	159150	159561
5	160264	160508
5	162458	162620
5	171917	172039
5	174564	175075
5	177653	177735
5	178602	178710
5	182368	182543
5	184248	184485
5	188057	188267
5	191896	192346
5	192647	192835
5	194574	195092
5	196684	196900
5	198643	198752
5	200886	201034
5	201869	202147
5	204980	205192
5	208561	208783
5	210320	210498
5	211617	211806
5	212027	212521
5	213202	213454
5	214792	214990
5	221550	221828
5	222310	222608
5	223090	223290
5	225332	225826
5	228262	228431
5	229498	229716
5	234683	234767
5	237183	237481
5	238093	238367
5	239806	239949
5	241798	243052
5	246722	246872
5	248271	248445
5	249821	249905
5	250287	250611
5	251422	251552
5	254432	254592
5	258172	258298
5	260145	260381
5	261605	261739
5	264270	264707
5	266069	266224
5	268350	268727
5	271606	271721
5	272302	272350
5	280819	281489
5	284511	284951
5	287178	287334
5	291594	291823
5	292664	292925
5	295075	295305
5	298419	298628
5	303443	303816
5	311438	312021
5	316611	316752
5	318477	318847
5	319744	319889
5	321927	322528
5	326021	326192
5	327060	327235
5	328164	328404
5	332935	333071
5	334571	334636
5	335422	336265
5	337646	337849
5	342382	342722
5	349462	349921
5	351351	351459
5	355018	355195
5	359132	359506
5	362250	362445
5	364194	364343
5	372063	372270
5	374756	374930
5	377765	378602
5	382344	382468
5	386867	387119
5	394055	394221
5	399247	399438
5	400832	401103
5	402142	402217
5	404396	404622
5	406454	406535
5	406809	406921
5	409396	409671
5	414244	414461
5	415648	415847
5	416528	416750
5	422593	422777
5	423179	423230
5	430862	431359
5	432244	432422
5	432843	433059
5	435648	435736
5	438962	439419
5	442081	442523
5	451352	451552
5	453106	453388
5	456074	456259
5	460290	460443
5	460984	461117
5	461456	462537
5	462839	463629
5	464926	465047
5	467551	468164
5	472514	472840
5	473965	474975
5	482951	483297
5	484326	484753
5	490885	491800
5	503833	504015
5	509945	510121
5	512272	512412
5	517615	517778
5	522712	523115
5	525742	525918
5	526449	526495
5	526778	526954
5	536098	536141
5	541458	541618
5	545050	545550
5	546532	546736
5	551195	551284
5	559135	559285
5	560525	560613
5	570322	570358
6	4150	4188
6	16496	16721
6	19662	19764
6	27467	28205
6	30826	31591
6	32050	32312
6	36054	36250
6	36555	36800
6	40231	40420
6	42650	42744
6	44477	44706
6	45644	45736
6	47723	48024
6	48467	48550
6	48894	49162
6	51145	51267
6	54474	54594
6	54891	55319
6	56067	56268
6	57938	58405
6	64126	64172
6	65035	65257
6	73855	73916
6	74597	75054
6	76213	76771
6	80273	80405
6	82226	82367
6	87361	87479
6	90403	90488
6	90725	90826
6	95108	96282
6	98846	98975
6	103236	103648
6	106300	106865
6	107872	107945
6	110034	110173
6	111864	112055
6	114020	114756
6	115741	115933
6	119137	119357
6	129942	130100
6	131347	131745
6	137179	137628
6	144195	144344
6	149808	149951
6	153246	153329
6	155947	156112
6	157801	157913
6	160204	160494
6	162236	162431
6	164790	164981
6	167343	167428
6	169280	169812
6	173411	173577
6	173930	174153
6	176654	176952
6	181975	182186
6	182977	183198
6	184000	184381
6	191421	191714
6	192359	192631
6	194499	194686
6	196321	196647
6	199043	199888
6	203400	204222
6	204825	205122
6	205730	205949
6	206291	206556
6	207153	207411
6	207827	207887
6	210115	210912
6	212970	213192
6	220181	220307
6	221581	222022
6	223872	224158
6	224867	225546
6	225993	226944
6	229186	229375
6	233645	233945
6	237466	237539
6	238258	238384
6	241452	241649
6	244104	244287
6	245136	245416
6	245887	246077
6	248073	248309
6	249944	250015
6	251879	252428
6	255325	256162
6	261125	261244
6	261604	261735
6	262871	262948
6	263170	263396
6	263646	264021
7	20486	20722
7	23366	23647
7	31711	31826
7	35347	35458
7	38884	38977
7	41248	41450
7	43193	43344
7	45280	45413
7	48431	48565
7	49392	49484
7	53625	53826
7	54125	54311
7	56145	56362
7	58918	59014
7	67236	67474
7	69464	69538
7	74504	74727
7	75692	76813
7	79023	79203
7	80415	80672
7	81229	81463
7	82286	82456
7	84296	84615
7	87302	87480
7	91313	91455
7	92349	92508
7	93588	93756
7	94707	95135
7	95443	95662
7	97070	97305
7	98666	98871
7	107643	107952
7	114797	114963
7	115380	115903
7	120962	121229
7	121809	122580
7	123344	123591
7	124252	124509
7	129570	129726
7	131323	131388
7	141775	142173
7	144243	144732
7	147842	148071
7	156351	156396
7	157410	157719
7	159233	159515
7	165226	165638
7	165964	166850
7	167512	167723
7	174351	174554
7	174948	175044
7	180320	180673
7	182190	182264
7	185834	185960
7	190259	190364
7	190895	191112
7	191826	191978
7	196576	197962
7	200240	200434
7	205689	205754
7	206081	206756
7	208764	208871
7	210111	210314
7	216073	216243
7	217297	217470
7	225695	226351
7	229828	230161
7	234547	234733
7	236013	236135
7	238163	238301
7	245197	245401
7	249574	249828
7	253943	254515
7	255322	255521
7	257269	257496
7	269159	269331
7	270837	270982
7	271287	272367
7	272933	273033
7	277109	277374
7	280632	280768
7	284106	284172
7	287155	287335
7	288198	288407
7	289425	289574
7	291723	291782
7	293052	293202
7	295713	295824
7	299801	299880
7	303484	303587
7	304136	304278
7	306328	306553
7	307183	307367
7	310265	310379
7	310601	310800
7	320968	321134
7	321509	321651
7	324704	325071
7	326409	326544
7	330702	330896
7	334637	334851
7	337644	337758
7	343113	343316
7	345760	345962
7	346945	347161
7	352367	352989
7	355556	355762
7	357081	357322
7	357672	357797
7	358348	358555
7	364118	364271
7	366268	366313
7	368280	368692
7	371168	371501
7	374918	375048
7	375943	375967
7	377252	377389
7	382004	382076
7	383278	383425
7	383760	384321
7	384572	385070
7	392018	392113
7	393693	393925
7	397723	398435
7	401405	401504
7	405557	405659
7	411335	411463
7	413230	413600
7	417316	417457
7	420753	420931
7	423247	423391
7	427040	427155
7	428099	428554
7	433195	433503
7	443365	443617
7	446230	446320
7	448590	448784
7	449964	450171
7	452091	452347
7	454651	454761
7	457921	458092
7	459682	459854
7	461434	461612
7	464997	465108
7	465503	465696
7	472490	472796
7	475287	475417
7	478796	478997
7	483045	484549
7	485010	485361
7	492018	492115
7	494363	494391
7	499977	500102
7	528692	528748
7	545031	545116
7	546258	546334
7	547190	548177
7	557703	557934
7	560123	560288
7	576587	576813
7	581670	582002
7	584199	584711
7	589521	589735
7	591005	591165
7	592645	593126
7	596384	596433
7	598866	599207
7	601518	601617
7	605654	605768
7	609314	610478
7	616152	616323
7	617331	617457
7	617896	618015
7	619998	620214
7	625011	626192
7	627129	627677
7	635563	635675
7	640410	640762
7	641827	641930
7	643820	643953
7	650849	651570
7	654067	654137
7	661851	661928
7	667844	668023
7	671960	672158
7	677117	677284
7	677537	678291
7	678497	678558
7	693199	693241
7	695183	695344
7	699882	700068
7	700786	700847
7	702681	703128
7	706861	707028
7	712565	712701
7	713475	713633
7	718683	718791
7	729837	729953
7	731010	731067
7	733046	733827
7	738353	738424
7	739024	739369
7	739641	739802
7	746534	746740
7	754080	754550
7	756555	756638
7	761214	761290
7	762246	762372
7	765935	766895
7	767263	767348
7	772084	772221
7	774500	774650
7	785472	785803
7	787128	787152
7	788422	788900
7	793098	793259
7	794343	794410
7	795681	795848
7	798089	798467
7	800175	800360
7	801570	801656
7	801911	802228
7	807952	807983
7	809596	810017
7	823783	823878
7	832239	832316
7	836780	837037
7	846386	846446
7	848488	849083
7	849429	849524
7	856683	857034
7	866204	866338
7	867566	867674
7	875852	875916
7	878586	878708
7	879486	879603
7	879992	880113
7	882286	882393
7	887946	888132
7	888357	888620
7	892387	892416
7	894336	894639
7	902368	902515
7	904913	905894
7	906181	906283
7	908827	909080
7	910272	910392
7	911656	911841
7	913285	913522
7	913812	914036
7	914846	915162
7	916859	917017
7	919865	920199
7	921939	922030
7	924568	924643
7	932044	932208
7	936942	937087
7	939182	939351
7	939713	939849
7	942505	942644
7	944852	945010
7	947151	947272
7	951185	951535
7	951841	951953
7	953633	953808
7	958517	958746
7	959158	959741
7	968705	969660
7	970146	970410
7	974166	974303
7	974519	974627
7	976830	977213
7	978158	978188
7	982296	982350
7	984363	984740
7	985725	985852
7	986652	987842
7	989705	989928
7	990255	990406
7	993784	994381
7	994869	994989
7	995457	995517
7	996667	996702
7	1000015	1000532
7	1004220	1004384
7	1010846	1012435
7	1016827	1016950
7	1017782	1017990
7	1021988	1022530
7	1026999	1027127
7	1043119	1043219
7	1045570	1045623
7	1046586	1046706
7	1048486	1048612
7	1050172	1050602
7	1052303	1052446
7	1058852	1058999
7	1065168	1065409
7	1076263	1076401
8	10656	11108
8	12886	13005
8	17069	17158
8	17465	17698
8	21178	21691
8	25530	26117
8	32888	33080
8	34240	34385
8	38664	38714
8	39558	39980
8	48017	48628
8	50540	50977
8	54394	54802
8	62628	62728
8	64156	64406
8	65949	66136
8	67510	67783
8	69569	69700
8	70081	70232
8	74526	74784
8	75047	75315
8	78357	78561
8	81774	81970
8	98156	99081
8	102497	102539
8	107519	107736
8	113261	113454
8	116000	116049
8	116954	117182
8	117567	117721
8	121786	122827
8	125975	126056
8	138469	138673
8	141456	141727
8	143629	143865
8	151271	151451
8	159241	159390
8	160488	160740
8	164864	164943
8	167461	167591
8	170532	170697
8	173002	173216
8	175071	175495
8	175738	175822
8	176151	176326
8	176964	177076
8	178051	178117
8	180065	180198
8	181703	181904
8	186880	187151
8	187676	187876
8	189027	189151
8	189522	190501
8	190860	191098
8	194985	195442
8	198449	198576
8	201396	201624
8	204287	204448
8	206105	206369
8	207305	207466
8	209289	209540
8	210592	210690
8	217865	218115
8	218873	219006
8	219911	220066
8	222694	222885
8	225267	225417
8	227212	227378
8	229107	229316
8	230757	230852
8	231842	232012
8	236059	236582
8	237728	237835
8	238821	239032
8	241400	241598
8	242300	242492
8	245734	245852
8	249711	249879
8	250916	251028
8	255835	256279
8	261885	262069
8	262550	262768
8	267056	267488
8	271993	272082
8	272384	272604
8	273655	273782
8	276656	276744
8	277734	277923
8	280174	280477
8	281254	281438
8	286846	286943
8	296773	297302
8	302068	302269
8	314725	314881
8	316013	316402
8	319935	320161
8	323107	323327
8	324493	324631
8	325413	325658
8	328051	328301
8	330124	330276
8	332078	332282
8	332830	333062
8	335745	336348
8	337826	337999
8	341529	342312
8	345696	345885
8	349374	349533
8	352553	352649
8	353389	353580
8	354583	354776
8	356222	356428
8	359859	359974
8	360419	360872
8	361774	361980
8	364334	364407
8	368013	368318
8	369824	370069
8	371601	371754
8	372591	372673
8	374411	374643
8	374991	375608
8	377838	378021
8	379579	379843
8	380314	380481
8	384860	384983
8	386999	387148
8	388837	388878
8	389782	390233
8	396870	397202
8	401073	401328
8	402708	402919
8	410938	411013
8	412726	412922
8	417329	417475
8	420092	420272
8	422442	422940
8	423484	423658
8	429330	429416
8	437058	437218
8	439123	439285
8	440226	440356
8	443528	443733
8	445474	445674
8	450787	450931
8	452752	452871
8	453994	454070
8	455513	456216
8	459099	459173
8	461530	461680
8	462006	462390
8	464712	464907
8	467029	467167
8	470580	470904
8	472605	472712
8	475579	475696
8	480797	480934
8	483845	484254
8	484546	484819
8	486729	486774
8	488293	488567
8	489163	489264
8	490422	490551
8	491698	491841
8	493675	493780
8	497307	497446
8	498458	499018
8	501159	501345
8	501959	502386
8	505831	506145
8	508737	508907
8	512001	512423
8	516510	516751
8	517235	517486
8	524720	524811
8	531667	531719
8	540867	541019
8	541358	541435
8	554018	554073
9	22128	22218
9	32999	33142
9	36018	36233
9	36608	37377
9	39247	39394
9	41547	41813
9	45924	46166
9	47552	47687
9	47954	48118
9	52970	53059
9	53492	55435
9	56368	56564
9	60929	61019
9	68401	68501
9	76154	76284
9	77358	77545
9	83079	83307
9	84879	85084
9	88704	88935
9	89741	89929
9	92841	93548
9	96436	97317
9	99741	99935
9	102328	102670
9	113325	113711
9	114587	114749
9	117789	117915
9	122176	122433
9	127264	127417
9	127767	127988
9	129897	130235
9	131880	132114
9	134107	134181
9	136022	136287
9	138172	138352
9	139282	139604
9	141756	142208
9	142572	142772
9	148941	149142
9	150047	150501
9	151373	151521
9	154913	155192
9	160238	160879
9	161394	161492
9	165965	166311
9	169789	170005
9	171556	171611
9	173237	173403
9	173638	173811
9	177012	177107
9	177397	177963
9	180234	180377
9	183215	183745
9	187722	187951
9	188831	189010
9	193217	193425
9	197673	197813
9	199481	199616
9	202143	202248
9	203335	203467
9	204789	205032
9	212056	212450
9	215997	216231
9	216490	216596
9	220776	220916
9	222668	222811
9	226329	226466
9	231200	231268
9	237853	238038
9	240898	241123
9	241844	241950
9	244545	244683
9	248611	248791
9	249117	249610
9	254077	254969
9	258364	258498
9	260935	261086
9	267882	268648
9	268911	269019
9	270673	271024
9	273854	274042
9	274918	275124
9	276295	276511
9	277524	277768
9	278282	278347
9	282953	283096
9	285240	285484
9	289070	289215
9	291818	292331
9	300113	300403
9	301367	301587
9	308007	308192
9	309237	309359
9	310483	310621
9	310855	311057
9	312662	312776
9	321288	321403
9	332527	333755
9	334622	334758
9	337149	337256
9	337572	339339
9	342311	342443
9	343680	344020
9	345419	345513
9	348535	348669
9	348945	349035
9	353737	353874
9	360536	360813
9	370006	370101
9	370417	370610
9	374393	374480
9	375192	375322
9	378293	378423
9	384369	384475
9	388105	388237
9	394154	395828
9	398574	398649
9	407951	408188
9	410442	410659
9	415778	416033
10	21651	21900
10	22821	22894
10	30833	30926
10	31140	31706
10	36420	36740
10	37761	37820
10	47510	47652
10	53225	53289
10	54158	54355
10	58924	59123
10	60153	60803
10	63612	63691
10	68896	69234
10	73604	73682
10	79454	80069
10	83048	83401
10	83826	83915
10	85423	85573
10	87688	87772
10	90272	90351
10	94538	94978
10	96545	96699
10	97268	97664
10	100930	101109
10	104526	104915
10	106123	106298
10	109651	109793
10	111359	111623
10	113485	113564
10	115729	115821
10	119402	119471
10	120119	120222
10	123123	123762
10	129049	129185
10	134086	134340
10	136055	136471
10	136861	137278
10	140194	140353
10	142669	143159
10	144946	145093
10	145996	146344
10	146833	147057
10	150546	150829
10	154771	154983
10	156243	156379
10	157440	157556
10	157966	158064
10	159850	160455
10	161680	161898
10	165442	165525
10	170217	170290
10	172529	172776
10	173003	173510
10	177635	177857
10	180301	180729
10	181764	181984
10	184301	184419
10	186741	186902
10	187824	187991
10	189481	189665
10	190236	190270
10	191098	191660
10	192234	192470
10	195279	196072
10	204734	205188
10	207601	207764
10	211679	211890
10	220251	220495
10	220743	220907
10	223982	224152
10	224364	224652
10	227117	227261
10	231045	231287
10	236566	237202
10	239177	239307
10	241626	241893
10	245404	245496
10	246252	246438
10	246941	247152
10	254510	254712
10	256799	257200
10	265255	265634
10	268430	268687
10	270992	271046
10	272609	272702
10	278201	278759
10	280717	280999
10	289492	289668
10	291049	291521
10	294340	294664
10	294917	295139
10	302871	303103
10	305882	306047
10	310698	310871
10	312727	312927
10	313953	314135
10	314881	315244
10	315527	315779
10	316042	317259
10	319774	319907
10	322513	322710
10	323104	323362
10	324736	324870
10	330199	330366
10	333088	333426
10	334106	334198
10	335615	335822
10	337252	338023
10	339389	339614
10	342243	342412
10	348735	349554
10	355697	355846
10	359748	360052
10	360396	361111
10	361694	361827
10	362148	362201
10	365518	365657
10	373992	374431
10	376206	376307
10	378459	378679
10	381006	381227
10	383591	383721
10	387515	387610
10	390196	390341
10	390954	392283
10	393636	393844
10	396860	396925
10	402561	402756
10	407316	407456
10	411093	411136
10	413464	413695
10	421807	421876
10	424191	424401
10	424830	424948
10	448934	449052
10	454984	455396
10	455731	455946
10	458428	458556
10	459453	459610
10	460173	460356
10	461557	461771
10	462491	462671
10	466236	466548
10	467010	467221
10	468268	468493
10	469560	469747
10	471764	472036
10	486319	486474
10	490899	491028
10	496479	496624
10	497120	497283
10	503547	503969
10	517619	517652
10	521784	521974
10	525708	526206
10	528499	528681
10	529646	529807
10	538530	538596
10	542723	542829
10	545252	545686
10	548496	548611
10	550008	550186
10	554917	555128
10	555666	555843
10	559151	559410
10	567483	567584
10	569426	569591
10	570652	571044
10	571330	571377
10	572104	572311
10	572930	573277
10	573701	573907
10	576677	577033
10	578231	578886
10	579166	579482
10	580201	580323
10	581647	581782
10	582403	582564
10	585503	585639
10	585879	585955
10	587430	587540
10	598370	598616
10	604354	604461
10	606038	606396
10	609229	609359
10	615257	615379
10	620339	620594
10	623047	623536
10	623784	623872
10	633043	633479
10	636819	637015
10	637627	637769
10	638988	640010
10	640410	640724
10	641679	641940
10	646628	646670
10	647056	647307
10	649523	649557
10	651457	651518
10	654295	654369
10	662823	663735
10	667215	667592
10	669308	669414
10	676822	676914
10	683465	683575
10	690631	690804
10	695813	695875
10	696952	697079
10	700674	700811
10	703499	704079
10	705186	705599
10	709925	710005
10	715943	716179
10	716977	717068
10	717628	717700
10	717939	718182
10	719206	719381
10	721440	721564
11	5842	5890
11	13612	13759
11	14358	14519
11	20091	21106
11	21410	21966
11	24931	25076
11	30780	30946
11	31771	31926
11	34142	34371
11	38245	38675
11	38898	39113
11	45307	45406
11	46416	47112
11	47984	48135
11	49834	50021
11	53480	53618
11	58905	59029
11	63616	63723
11	67641	68484
11	68765	69216
11	69609	69732
11	70480	71090
11	73946	74155
11	74485	74623
11	75584	75780
11	78717	78828
11	79917	80077
11	80556	81018
11	81611	81927
11	82570	82937
11	84115	84535
11	88918	89169
11	91883	92671
11	93452	93999
11	96329	96559
11	98401	98508
11	99614	100274
11	108961	109015
11	112590	112764
11	114872	114998
11	118341	118756
11	125532	125742
11	127091	127331
11	130402	130482
11	134156	134305
11	135933	136094
11	140814	140901
11	143239	143535
[truncated: 1,601 more rows]

## Sheet: coldspots
chr	start	end
1	1170	2241
1	11488	12121
1	12123	13280
1	13282	14337
1	14416	15281
1	15283	17888
1	18528	20234
1	21085	22387
1	22389	23322
1	23324	27242
1	30292	30929
1	41160	41828
1	49460	50113
1	50115	50770
1	63381	64010
1	64107	64732
1	89333	89943
1	98451	99063
1	102413	103139
1	120248	120747
1	140127	141195
1	160243	166180
1	172947	173556
1	184837	185636
1	196857	197711
1	199928	200522
1	200543	201084
1	201691	202335
1	203957	206871
1	206873	207886
1	207888	208450
1	208593	211093
1	211095	220257
1	220657	221943
1	221945	222593
1	223189	225069
1	225091	227580
1	227582	228217
1	228219	229614
2	1	1133
2	1135	6198
2	6200	6800
2	6802	8353
2	8702	9503
2	22155	22675
2	24023	24526
2	25305	26100
2	29533	33654
2	33877	35674
2	37293	37916
2	40962	41772
2	43317	43907
2	52605	53212
2	55635	56371
2	56373	56989
2	64333	65108
2	65172	65749
2	67301	68206
2	82987	83510
2	84895	85673
2	85675	86187
2	87246	87809
2	88495	89118
2	94048	95002
2	96903	97529
2	102731	103464
2	105495	106017
2	111580	112378
2	119410	120147
2	123059	123820
2	128208	128730
2	129196	129845
2	134012	134583
2	144679	145328
2	148119	148822
2	154892	155433
2	161692	162233
2	166114	166805
2	168855	169465
2	176889	177456
2	184479	185263
2	187372	187968
2	197703	198209
2	203518	204138
2	211841	212419
2	213428	213988
2	214648	215221
2	217964	218501
2	221341	225380
2	225382	226991
2	228998	229534
2	234952	235826
2	236421	236945
2	238316	239114
2	239484	240261
2	248727	249356
2	259792	260501
2	260534	265719
2	266535	267041
2	267773	268311
2	277935	278553
2	278711	279426
2	280188	280955
2	281223	281802
2	292617	293348
2	296925	297488
2	298707	299298
2	300278	301298
2	302903	303665
2	309468	310062
2	315556	316060
2	318857	320315
2	327382	327969
2	328440	329167
2	333209	334198
2	340275	340808
2	354135	355043
2	355496	356008
2	357110	357787
2	363114	363927
2	364741	365265
2	373690	374214
2	374975	375493
2	384548	385519
2	393987	394908
2	396148	396889
2	397237	398334
2	398490	399393
2	401778	402316
2	413924	414868
2	427650	428157
2	429731	430382
2	440537	441062
2	442117	442745
2	446176	447040
2	448031	448549
2	459421	460103
2	464014	465106
2	467938	469062
2	474604	475115
2	477595	479027
2	481366	482123
2	491730	492236
2	493425	494011
2	499331	500425
2	506259	507129
2	509063	509567
2	517291	518210
2	520516	521301
2	521838	522610
2	523652	524307
2	525672	526234
2	531348	531868
2	533773	534380
2	534382	534977
2	540080	540678
2	542598	543355
2	545053	545760
2	551828	552393
2	556866	557731
2	563765	564581
2	566374	566949
2	569040	569562
2	570604	571258
2	573855	574714
2	576346	577005
2	584769	585339
2	586492	587250
2	587252	587771
2	590236	591084
2	591576	592284
2	598188	598699
2	598701	599256
2	600678	601430
2	602478	603568
2	604382	604898
2	605213	605912
2	606388	606928
2	608003	608563
2	617983	618584
2	621477	622352
2	624034	624728
2	627215	627830
2	635791	636358
2	637814	638697
2	647968	648902
2	659589	660093
2	660439	661153
2	676198	677309
2	677876	678383
2	689228	689863
2	693060	693704
2	696062	696873
2	699394	699918
2	715000	716146
2	717347	717866
2	752274	753100
2	759171	759770
2	769055	769764
2	772267	772954
2	789759	790510
2	790813	791664
2	795134	795758
2	796881	797557
2	801096	801925
2	805196	807286
2	807600	808222
2	808771	809287
3	497	1406
3	3077	4020
3	4703	5742
3	6728	8486
3	9148	11129
3	11307	14046
3	17262	18103
3	21256	22191
3	25759	26348
3	29858	30498
3	33784	34555
3	34706	35263
3	45106	45740
3	45793	46677
3	49110	50109
3	70682	71282
3	76252	76777
3	84196	90755
3	97560	98134
3	101980	102516
3	117887	118436
3	123992	124616
3	125743	126347
3	126500	127049
3	127051	127608
3	130503	131085
3	135499	136115
3	139215	139866
3	143549	144174
3	144827	145796
3	146165	146688
3	148297	149083
3	150099	151219
3	151221	151838
3	159503	160029
3	164854	165552
3	168388	169050
3	170386	170967
3	171669	172282
3	177522	178290
3	179431	180209
3	182082	182782
3	186412	186925
3	187878	188396
3	191828	192513
3	193769	194294
3	198589	199502
3	199515	201443
3	233933	234549
3	243136	243700
3	243775	244769
3	256031	256643
3	261216	261731
3	261974	262482
3	267211	268571
3	268573	269348
3	278909	279437
3	280641	281196
3	283884	284422
3	284424	285420
3	287394	288232
3	288421	288972
3	290556	291391
3	291788	292979
3	292981	293714
3	296603	297237
3	301219	301968
3	304509	305061
3	305063	305727
3	305911	306488
3	306491	307292
3	307438	308043
3	311076	311658
3	311660	312650
3	313155	313685
3	314530	315053
3	315073	315732
4	135	716
4	718	1590
4	2195	5397
4	5399	14006
4	14025	17764
4	17922	18454
4	26538	27060
4	39217	40133
4	44185	45409
4	54341	55148
4	57076	58245
4	59273	59988
4	67520	68098
4	71188	71708
4	74967	75827
4	91239	91781
4	96162	97031
4	109576	110141
4	119199	119847
4	124322	124910
4	127314	128015
4	128413	129098
4	133460	134707
4	146292	147054
4	149882	150507
4	150509	151059
4	151159	152133
4	153277	154147
4	156457	157103
4	176977	177487
4	179292	179795
4	185440	186134
4	189207	189791
4	190854	191419
4	203630	204410
4	210566	211133
4	211485	211990
4	217787	218402
4	218702	219314
4	219770	220290
4	224621	225388
4	225627	226217
4	227598	228876
4	249360	250138
4	251707	252282
4	252454	253168
4	254256	254756
4	257291	258314
4	260580	261237
4	261272	261993
4	263580	264151
4	276782	277371
4	278450	279078
4	288528	289078
4	298161	298668
4	299250	300002
4	305664	306255
4	306842	307383
4	310582	311283
4	318090	318748
4	320830	321471
4	322844	323446
4	325687	326203
4	327279	327830
4	328303	329367
4	329973	330522
4	332222	332928
4	343329	343952
4	350582	351155
4	353016	353854
4	353856	354406
4	358881	359558
4	360452	360976
4	369821	370336
4	371163	371840
4	372213	372799
4	376873	377729
4	382174	384138
4	387733	388467
4	397561	398492
4	400375	400914
4	405580	406089
4	406091	406826
4	408465	409401
4	412647	413223
4	415330	416123
4	416125	416760
4	418606	419295
4	419585	420305
4	426401	427041
4	427187	427695
4	433970	434921
4	438068	438655
4	445852	446944
4	449076	449621
4	450229	452203
4	457250	457756
4	457758	458263
4	458994	459731
4	460885	461405
4	464081	464595
4	466157	466820
4	470374	470931
4	471770	472776
4	479462	480215
4	480463	481064
4	481066	481894
4	493470	494217
4	494752	495406
4	495930	496754
4	498168	498914
4	499161	500086
4	500479	501382
4	501898	502437
4	513064	519299
4	520246	520896
4	522075	522651
4	523128	523681
4	523683	524346
4	525959	526714
4	526768	535524
4	535526	538267
4	542526	543350
4	549860	550504
4	555636	556263
4	559875	560395
4	561317	562323
4	564374	564932
4	565954	566491
4	567658	568343
4	569076	569698
4	572376	573048
4	574277	574931
4	577883	578435
4	585875	586826
4	600912	601720
4	605884	606432
4	606662	607411
4	609137	609696
4	614509	615270
4	633507	634111
4	634113	634716
4	636908	637534
4	638351	639083
4	640731	641496
4	642141	642703
4	645235	651501
4	651727	652262
4	655980	656716
4	656850	657408
4	662066	662785
4	663203	663823
4	669571	670076
4	682628	683127
4	688216	688938
4	691880	692772
4	694403	695198
4	695663	696195
4	697836	698408
4	700922	701537
4	706032	706641
4	706661	707339
4	707761	708260
4	708594	709147
4	709914	710868
4	717419	718014
4	723664	724170
4	725754	726280
4	728684	729455
4	737285	738098
4	745483	746272
4	750139	750928
4	757277	759835
4	762501	763150
4	774216	774905
4	779265	779893
4	782267	782874
4	786487	787068
4	795959	796660
4	797508	798147
4	798149	798830
4	799676	800249
4	802903	803532
4	803889	805104
4	805106	805620
4	806639	807441
4	822063	822690
4	824678	825292
4	830681	831402
4	833918	834426
4	837365	838006
4	839222	839974
4	844271	844770
4	860467	861001
4	865325	865922
4	868337	868948
4	871034	871664
4	871680	874549
4	874551	877984
4	878177	884282
4	884642	885246
4	885248	885994
4	889984	890554
4	891856	892473
4	897057	897659
4	898970	899791
4	899793	900581
4	900843	901580
4	908880	909475
4	910645	911216
4	912988	913661
4	916401	916919
4	918299	919476
4	920446	921008
4	922638	923192
4	929495	930318
4	932682	933234
4	933453	934403
4	934849	935407
4	936667	937283
4	937285	937802
4	938370	939418
4	939420	939929
4	943901	944475
4	944490	945214
4	951028	951815
4	963808	964315
4	969293	969800
4	970164	970714
4	978094	978891
4	981133	992715
4	993183	994183
4	1006589	1007448
4	1007852	1008589
4	1012605	1013202
4	1014659	1015234
4	1016425	1017005
4	1017469	1017990
4	1017992	1018674
4	1020673	1021359
4	1023068	1023589
4	1026288	1027131
4	1040465	1041164
4	1041166	1041848
4	1043410	1044068
4	1052932	1053477
4	1056573	1057365
4	1059557	1060438
4	1061696	1062197
4	1064789	1065400
4	1068663	1069195
4	1069621	1070574
4	1070576	1071150
4	1086208	1086972
4	1089309	1089867
4	1095740	1101801
4	1112957	1113506
4	1117669	1118360
4	1119215	1120125
4	1128365	1129202
4	1132742	1133787
4	1133789	1135123
4	1137179	1137727
4	1148181	1148928
4	1152484	1153043
4	1154181	1156079
4	1157316	1158039
4	1158213	1158994
4	1159546	1161418
4	1170402	1170923
4	1175090	1175604
4	1179211	1179763
4	1185313	1185897
4	1190643	1191150
4	1198008	1198609
4	1201263	1201851
4	1205071	1205709
4	1206606	1209368
4	1209370	1212654
4	1215513	1216041
4	1216454	1216999
4	1217001	1217613
4	1223601	1224155
4	1230554	1231370
4	1231372	1231906
4	1232741	1233308
4	1234114	1234619
4	1236505	1237044
4	1237046	1237614
4	1244116	1245904
4	1246965	1247514
4	1248846	1249426
4	1255611	1256145
4	1271360	1272361
4	1280379	1281163
4	1284866	1285404
4	1299986	1300499
4	1301543	1302123
4	1307509	1308633
4	1311138	1311681
4	1316507	1317173
4	1321309	1321937
4	1323470	1324256
4	1325840	1326412
4	1331808	1332701
4	1345749	1346258
4	1346942	1347646
4	1348507	1349068
4	1351353	1352051
4	1354453	1355262
4	1356704	1357463
4	1360140	1360891
4	1361169	1361681
4	1372140	1373205
4	1377871	1378412
4	1391789	1392772
4	1396324	1397034
4	1397726	1398362
4	1414870	1415453
4	1419077	1419680
4	1423204	1423723
4	1423725	1424266
4	1432160	1433159
4	1438623	1439133
4	1440102	1440698
4	1442405	1442982
4	1444919	1445547
4	1448231	1448869
4	1449272	1449772
4	1451241	1451745
4	1453143	1453850
4	1456717	1457606
4	1460581	1461331
4	1462130	1463658
4	1464753	1465290
4	1466321	1466830
4	1479306	1479981
4	1484311	1485158
4	1485160	1485676
4	1487892	1488597
4	1491658	1492434
4	1496987	1497655
4	1501066	1501746
4	1503848	1504695
4	1505189	1505810
4	1507649	1508182
4	1508625	1509207
4	1515665	1516351
4	1516759	1517323
4	1518180	1518751
4	1523143	1524610
4	1524613	1525380
5	1	3526
5	3528	6264
5	6674	7644
5	10974	11520
5	12372	12971
5	14037	14540
5	18975	19504
5	19506	21240
5	22344	23223
5	24329	25149
5	27768	28800
5	34875	35425
5	36445	37319
5	38244	38765
5	44169	44719
5	48004	48842
5	49574	50093
5	52816	53323
5	53916	54504
5	56742	57282
5	63481	64073
5	65547	66200
5	72011	72622
5	72624	73189
5	76294	76983
5	87146	87824
5	93036	93597
5	103859	104373
5	109402	109990
5	119053	119842
5	125871	126383
5	135580	136313
5	141834	142442
5	146643	147371
5	157830	158516
5	161387	161892
5	162659	163309
5	165897	166584
5	167902	168652
5	169795	170481
5	177783	178302
5	181315	181854
5	199159	199808
5	219707	220448
5	231131	232079
5	232355	233073
5	252155	252712
5	253227	253954
5	256245	257162
5	259129	259662
5	265047	265788
5	266307	267579
5	273520	274100
5	285794	286867
5	287591	288199
5	296325	297127
5	298675	299385
5	304416	304988
5	306159	306666
5	306868	307467
5	309192	309746
5	314197	314747
5	316777	317601
5	328936	329634
5	332142	332903
5	341046	341694
5	343496	345084
5	345285	345856
5	346186	346785
5	354260	354844
5	355464	356005
5	359562	360254
5	363215	363819
5	368337	368837
5	369940	370499
5	370567	371263
5	371267	372009
5	379900	381209
5	389076	389721
5	392795	393355
5	396831	397749
5	398049	398798
5	407576	408094
5	412047	412619
5	419309	419977
5	419979	420796
5	420798	421389
5	426066	427229
5	428693	429207
5	430162	430685
5	434506	435012
5	435923	436826
5	443417	449626
5	457750	458553
5	463772	464767
5	471044	471684
5	480588	481462
5	485230	485730
5	487639	488234
5	492326	498736
5	500566	501318
5	501848	502650
5	505748	506736
5	507380	508290
5	508450	509073
5	510856	511619
5	512782	513319
5	513425	513936
5	514198	514887
5	515288	516179
5	520215	520758
5	521138	521650
5	523369	524242
5	524553	525163
5	528515	529100
5	529833	530354
5	531912	532598
5	547604	548146
5	556583	557084
5	557086	557737
5	565587	566159
5	567636	568305
5	568307	569289
5	570359	571698
6	1	938
6	940	3046
6	3048	4148
6	4805	5524
6	5527	6310
6	6319	7678
6	7680	8652
6	8654	9214
6	9216	10725
6	11105	12452
6	12462	14188
6	14756	15579
6	17195	17955
6	21510	22720
6	25659	26597
6	29132	29653
6	62097	62927
6	66023	66525
6	68882	69473
6	70145	70803
6	101525	102178
6	110572	111090
6	117807	118400
6	132810	133444
6	135804	136418
6	137719	143964
6	149978	150517
6	150519	151037
6	153612	154297
6	172096	173149
6	174857	175400
6	177940	178489
6	179565	180481
6	185323	185888
6	186244	186765
6	187264	188217
6	188581	189196
6	190433	191309
6	216513	217025
6	217389	217927
6	247522	248039
6	248832	249798
6	251241	251857
6	253813	254544
6	257340	257841
6	258802	259535
7	1491	2099
7	6828	7511
7	7738	8445
7	10612	11315
7	13344	14022
7	17292	17907
7	21483	22191
7	24008	24586
7	25311	25943
7	27750	28288
7	29290	30140
7	30503	31074
7	32352	32878
7	37565	38413
7	44067	44619
7	45551	46130
7	47171	47758
7	51482	52415
7	60127	60785
7	64754	65375
7	65724	66535
7	71435	72235
7	72527	73235
7	85838	86443
7	99637	100325
7	101323	102156
7	102818	103646
7	103777	104396
7	104995	105688
7	106451	107029
7	109167	110124
7	110958	111476
7	112826	113400
7	113402	114313
7	118593	119250
7	120037	120562
7	124942	126264
7	126266	126785
7	127666	128177
7	131563	132114
7	134433	135092
7	135383	135989
7	136368	137249
7	140659	141319
7	163624	164197
7	168635	169465
7	171204	171730
7	171872	172452
7	177920	178717
7	183550	184219
7	187408	188140
7	188487	189004
7	201703	202259
7	207828	208457
7	208916	209425
7	218421	219398
7	219511	220021
7	220023	220709
7	221857	223253
7	228740	229251
7	247413	247920
7	250549	251119
7	254658	255278
7	264171	264932
7	275122	275657
7	278863	279581
7	281772	282312
7	290552	291437
7	294569	295137
7	310865	311510
7	315051	315620
7	327459	328018
7	328857	329413
7	335540	336195
7	344278	344853
7	347246	347864
7	349549	350051
7	352990	353803
7	360247	361244
7	364293	364961
7	370216	370916
7	380751	381349
7	385501	386072
7	390198	390795
7	392164	392812
7	402468	404436
7	407625	408222
7	410001	410584
7	410692	411327
7	417581	418147
7	422077	422989
7	424477	425086
7	429447	430053
7	466444	467058
7	467630	468420
7	469897	470722
7	478186	478774
7	485785	486596
7	487540	488340
7	498932	499433
7	500371	500921
7	509948	510455
7	512444	512999
7	513480	514239
7	516711	517704
7	518221	518780
7	519877	520539
7	521546	522108
7	525845	526349
7	529038	529736
7	530330	531166
7	533405	533959
7	534196	534803
7	535064	535596
7	535608	541753
7	542918	543551
7	544154	544749
7	549523	550080
7	550826	551651
7	552634	553221
7	553322	554014
7	554016	554667
7	561768	567779
7	567832	568543
7	568725	571995
7	571997	574900
7	575299	575995
7	585221	585816
7	587519	588041
7	594320	595236
7	596510	597706
7	597770	598431
7	604265	604786
7	613001	613606
7	614158	614760
7	615017	615788
7	624350	624883
7	629395	630050
7	632316	633088
7	642855	643819
7	648256	648921
7	654997	655623
7	655625	656245
7	658258	659060
7	660158	661511
7	662198	662812
7	665010	665669
7	671203	671859
7	674767	675367
7	679675	680378
7	683397	684001
7	684162	685614
7	688845	689505
7	693333	694046
7	707187	708784
7	708816	709361
7	709363	710217
7	710219	711154
7	711156	712564
7	722181	722988
7	725376	726029
7	728960	729659
7	734769	735837
7	743868	744393
7	744395	745093
7	751276	751906
7	752058	752710
7	755846	756354
7	758462	759278
7	761668	762185
7	763904	764987
7	769820	770327
7	772592	773164
7	775845	776628
7	778555	779237
7	791123	792343
7	802638	803145
7	803788	804367
7	804369	804939
7	808805	809374
7	811382	823480
7	824166	824728
7	826155	826681
7	829311	829812
7	830878	832195
7	833092	833724
7	838190	838696
7	838813	839346
7	839714	840451
7	852771	853505
7	855665	856273
7	858605	859340
7	861985	862654
7	864441	865383
7	870077	870637
7	877091	877601
7	877603	878123
7	878845	879420
7	881165	881712
7	883259	883906
7	884679	885399
7	889608	890109
7	890970	891910
7	895541	896328
7	898140	898670
7	900413	900988
7	906781	907334
7	909370	910086
7	915840	916455
7	922656	923183
7	924695	925292
7	932528	933136
7	933138	933640
7	933923	934447
7	934505	935091
7	940702	941419
7	949046	949593
7	953925	954497
7	955288	956310
7	964231	965293
7	972683	973667
7	975263	976533
7	980016	981388
7	988146	988959
7	997140	997766
7	997768	998420
7	1000736	1002406
7	1002485	1002994
7	1005144	1005683
7	1008909	1009420
7	1009965	1010501
7	1024932	1025893
7	1027206	1027746
7	1034077	1034904
7	1035047	1035723
7	1036452	1036986
7	1036988	1037634
7	1039934	1040836
7	1044270	1044879
7	1047748	1048263
7	1054617	1055292
7	1057664	1058211
7	1062492	1063036
7	1067050	1067662
7	1067664	1068609
7	1068721	1070126
7	1070670	1071352
7	1071946	1072796
7	1072829	1073574
7	1073812	1074575
7	1075183	1076246
7	1076589	1078425
7	1078478	1079190
7	1080122	1080708
7	1081218	1081869
7	1081957	1082782
7	1082901	1083540
8	302	2698
8	2700	4865
8	4867	5654
8	5656	6975
8	8051	8998
8	11895	12488
8	23363	23907
8	30895	31413
8	31657	32286
8	36356	36960
8	41989	42542
8	52534	53082
8	60820	61331
8	63128	63753
8	64725	65529
8	85389	92172
8	92983	93719
8	93826	94484
8	94719	95256
8	101224	101776
8	102656	103217
8	109788	110386
8	111648	112256
8	113732	114698
8	116228	116800
8	118238	118894
8	120399	120939
8	128045	128553
8	129606	130334
8	130607	131222
8	137365	137900
8	139903	140919
8	142324	143108
8	153415	154133
8	154398	154936
8	155062	155774
8	156782	157403
8	161874	162400
8	171496	172202
8	184527	185030
8	185409	185946
8	193336	194139
8	194151	194833
8	200641	201242
8	201650	202257
8	202259	202766
8	209696	210228
8	212206	216471
8	225572	226095
8	232348	233239
8	243801	244471
8	247062	247597
8	254186	254794
8	256808	257468
8	258811	259461
8	259701	260206
8	264896	265582
8	270324	270843
8	272717	273258
8	275821	276372
8	278804	279337
8	291204	291897
8	300961	301722
8	307437	308023
8	309107	309704
8	309902	310496
8	311906	312873
8	312905	313478
8	317230	317920
8	318803	319344
8	321064	322194
8	347884	348502
8	351475	352133
8	363508	364276
8	365058	365584
8	365630	366173
8	381857	382395
8	383948	384754
8	390318	390936
8	400366	400928
8	404748	405384
8	409135	410123
8	414247	415725
8	415977	416609
8	425213	425763
8	426389	427156
8	432576	433501
8	434208	434838
8	439655	440188
8	448379	449058
8	451633	452698
8	456787	457327
8	469162	469674
8	469676	470347
8	476267	476983
8	479907	480612
8	490969	491565
8	492960	493478
8	502842	503961
8	503963	504992
8	504994	505503
8	506312	506912
8	513192	514044
8	514390	515051
8	515218	515994
8	520373	521079
8	523010	523757
8	524139	524691
8	525407	525990
8	525992	527916
8	529388	530117
8	530342	531376
8	531720	532798
8	532800	539868
8	540186	540866
8	541436	551722
8	551773	553696
8	554304	555392
8	555836	562443
9	1	19707
9	20117	21081
9	21089	21742
9	22299	22847
9	22849	24001
9	25221	26307
9	29151	29877
9	35444	35970
9	44436	45079
9	50139	50652
9	51876	52389
9	59163	60039
9	67163	67678
9	68597	69105
9	70425	71055
9	72839	73465
9	79663	80279
9	81448	82055
9	86852	87489
9	107628	108318
9	110299	111072
9	116655	117317
9	118135	119130
9	124532	125055
9	126448	127129
9	143197	143720
9	143722	144239
9	144873	145379
9	148016	148878
9	151628	152444
9	174108	174941
9	186353	186915
9	191261	192009
9	205213	206550
9	206552	210630
9	213757	214366
9	217251	218646
9	227036	227791
9	228329	228949
9	231601	232139
9	232928	233566
9	233568	234097
9	236730	237393
9	238808	239615
9	246103	246673
9	247862	248364
9	249955	250463
9	263030	263665
9	279048	279846
9	281529	282060
9	282062	282792
9	297214	297937
9	317382	317987
9	322962	323482
9	326194	326730
9	327466	328506
9	329790	330606
9	340584	341099
9	354878	355408
9	357653	358577
9	359368	360340
9	363417	364173
9	371106	372013
9	391081	391861
9	391863	393278
9	399961	400738
9	401117	401925
9	404314	404910
9	413621	414187
9	416576	417140
9	417565	418090
9	418416	418955
9	419057	419637
9	427808	428542
9	430427	430937
9	431345	432353
9	433780	434844
9	435146	436951
9	437130	438206
10	1	21061
10	21903	22430
10	29925	30431
10	38776	39309
10	44247	44753
10	47653	48270
10	56341	56859
10	59300	60075
10	62750	63342
10	74191	74837
10	75899	76609
10	77932	78466
10	91165	91754
10	99579	100174
10	105416	105988
10	122557	123063
10	124942	125643
10	130009	130656
10	137599	138568
10	138593	139250
10	140510	141046
10	143435	143958
10	148477	149112
10	153381	154435
10	158118	158647
10	168880	169700
10	171021	171644
10	176787	177394
10	185553	186068
10	197474	204464
10	205331	205865
10	210819	211517
10	213380	214200
10	214687	215545
10	217932	218441
10	218560	219560
10	221869	222599
10	224782	225309
10	228867	229621
10	237909	238451
10	244240	245147
10	247298	247993
10	250060	250666
10	251042	251981
10	257858	258518
10	258981	260469
10	263858	264373
10	275206	275742
10	284425	285132
10	286473	287110
10	287112	287739
10	292353	293115
10	299721	300368
10	300370	301297
10	309280	310023
10	320322	320907
10	325335	325914
10	326338	327118
10	331661	332249
10	335889	336719
10	338562	339344
10	343238	343793
10	346735	347666
10	351005	351512
10	353493	354075
10	356778	357480
10	362749	363373
10	366854	367397
10	367600	368287
10	368614	369126
10	370457	371000
10	371002	371572
10	384359	384973
10	398693	399454
10	400398	401020
10	406059	406566
10	412627	413240
10	416692	417561
10	420076	420749
10	422042	422708
10	423534	424147
10	425475	426524
10	426634	427240
10	427242	427903
10	428474	429285
10	430215	430745
10	430902	431437
10	438100	438652
10	443213	443799
10	443801	444640
10	447264	447948
10	453883	454445
10	456779	457510
10	463168	463670
10	465224	465781
10	472104	477686
10	477688	484240
10	487514	488216
10	498834	499782
10	504351	505027
10	510257	510901
10	510903	511567
10	515812	516346
10	524799	525491
10	532463	533336
10	534739	535304
10	535955	536613
10	550750	551253
10	551538	552886
10	558007	558603
10	559633	560259
10	560261	560838
10	565324	566015
10	595591	596147
10	597571	598369
10	601807	602621
10	603538	604082
10	612360	613040
10	615897	616501
10	626187	626696
10	629483	630054
10	630259	630779
10	631709	632240
10	649687	650226
10	656785	657387
10	666039	666729
10	670998	671581
10	671627	672452
10	673581	674174
10	674270	674963
10	684518	685285
10	686449	687348
10	687948	688744
10	693632	694405
10	709032	709601
10	710664	711305
10	711926	713323
10	713400	713971
10	714106	715900
10	719791	720326
10	726052	726596
10	728485	729168
10	729170	741013
10	741015	741652
10	741675	745287
11	511	2178
11	3371	4169
11	36736	37283
11	39837	40352
11	41328	41845
11	51000	51634
11	53993	54914
11	58097	58613
11	64251	64753
11	71496	72654
11	76634	77224
11	77939	78665
11	101343	101866
11	109112	109782
11	110017	110733
11	115435	116027
11	116029	116671
11	122675	123484
11	124494	125460
11	134945	135469
11	139265	139888
11	142149	142827
11	144389	145126
11	147391	148307
11	156562	157413
11	157415	158211
11	160685	161256
11	166907	167462
11	173058	173650
11	175085	175778
11	182813	183426
11	188005	188611
11	189269	189768
11	193408	194042
11	208498	209047
11	210469	211019
11	224495	225103
11	227524	228193
11	234380	235105
11	237338	237968
11	239626	240389
11	240749	241337
11	249823	250338
11	250901	251562
11	252880	253484
11	262131	262680
11	265908	266622
11	273351	273896
11	275936	276521
11	283526	284175
11	287533	288110
11	288693	289616
11	292426	292987
11	296196	296748
11	296894	297515
11	304891	305894
11	310287	310849
11	311772	312464
11	318038	318679
11	319743	320273
11	329751	330660
11	330662	331643
11	347974	348572
11	358077	358589
11	358737	359264
11	375038	375698
11	376136	376997
11	377390	378281
11	378426	378972
11	383643	384394
11	390884	391776
11	398971	399645
11	405040	405596
11	408368	409018
11	415245	415757
11	418634	419162
11	429810	430315
11	432443	433080
11	437472	438298
11	438349	439114
11	441298	441997
11	443998	444589
11	447872	448683
11	453240	453808
11	454430	455388
11	458490	459046
11	459577	460461
11	463658	464245
11	465203	465723
11	467573	468077
11	469920	471448
11	479374	480154
11	480185	480872
11	481842	482361
11	484076	485196
11	485561	486405
11	494781	495311
11	502660	503690
11	505225	505763
11	507751	508508
11	538619	539217
11	539219	539764
11	548375	548895
11	554520	555818
11	559572	560460
11	568610	569221
11	584788	585554
11	585556	586124
11	586636	587436
11	593240	593778
11	607284	607858
11	617465	618501
11	620673	621308
11	621687	622218
11	623616	624130
11	631392	631941
11	643193	643778
11	646253	648634
11	648636	649347
11	650587	651283
11	652591	654055
11	656034	656647
11	658173	659102
11	659162	659678
11	659712	660454
11	660855	661602
11	661604	663062
11	663177	663691
11	663693	665282
11	665454	666150
12	153	5736
12	5738	11265
12	11267	13772
12	14167	14666
12	15413	16064
12	19880	20618
12	26871	27469
12	29929	30562
12	30657	31285
12	31287	31794
12	37532	38490
12	38527	39170
12	39844	40411
12	42642	43527
12	43763	44324
12	51026	51555
12	56429	57115
12	57564	58151
12	59787	60746
12	61900	62410
12	64030	64810
12	78601	79272
12	79518	80310
12	81624	82145
12	95535	97293
12	100957	101737
12	103186	103767
12	118361	119065
12	119067	119647
12	120111	120633
12	122915	123418
12	137806	138444
12	141963	142475
12	149955	150468
12	151211	151771
12	158895	159505
12	160288	160840
12	188244	188937
12	192712	193328
12	194383	195270
12	200811	201377
12	205420	206533
12	206535	207373
12	207455	208042
12	215081	220687
12	221138	221643
12	222703	223218
12	226590	227101
12	227233	227739
12	240983	241497
12	243992	244659
12	255605	256623
12	268123	268642
12	269928	270599
12	271856	272472
12	276698	277206
12	303042	303615
12	304913	305480
12	307582	308093
12	308677	309312
12	310141	311074
12	313050	313683
12	314425	315083
12	317712	318365
12	330843	331478
12	333400	334085
12	334393	335217
12	349410	350343
12	353857	355092
12	355640	356151
12	362130	362961
12	364677	365529
12	367194	367708
12	367748	368269
12	375062	375798
12	378030	378563
12	382623	383451
12	386644	387186
12	397240	397822
12	401418	401966
12	405655	406715
12	408345	408949
12	410777	411685
12	418440	418957
12	420781	421293
12	425528	426184
12	427806	428312
12	428654	429185
12	432258	432845
12	434913	436331
12	438130	438646
12	438888	439976
12	441840	442428
12	445757	447355
12	451380	489773
12	489775	490517
12	501377	501895
12	503138	503780
12	508556	509057
12	511764	512490
12	516629	517229
12	523590	524195
12	528539	529065
12	531339	531912
12	532279	532914
12	535171	535686
12	537907	538460
12	544089	544610
12	546029	546556
12	548065	548639
12	557458	558026
12	562944	563490
12	569596	570125
12	576677	577183
12	580976	581627
12	582087	582843
12	591290	591789
12	593053	599215
12	601075	601774
12	631505	632108
12	637089	637689
12	640364	640926
12	643192	643861
12	649985	650546
12	651180	656839
12	657099	657939
12	661412	662034
12	666299	667008
12	671782	672435
12	676324	677197
12	683352	684189
12	686376	687234
12	691498	692100
12	692102	692736
12	696401	696904
12	697506	698005
12	698007	698563
12	700049	700700
12	701575	702099
12	705398	705899
12	709430	710172
12	715167	715945
12	724149	724660
12	727463	728120
12	731277	732233
12	736279	736938
12	740039	740567
12	748407	749141
12	749143	749899
12	753424	754063
12	760343	761083
12	761603	762295
12	770040	770552
12	770780	771537
12	772898	773431
12	773465	774634
12	774636	775170
12	775991	776564
12	776828	777460
12	794350	794868
12	795465	796020
12	797388	797927
12	798640	799197
12	800510	801071
12	810994	811725
12	811727	812679
12	812779	813419
12	814214	814863
12	814952	815638
12	817212	817763
12	820620	821310
12	825654	826200
12	837958	838506
12	844136	845072
12	847328	847953
12	848021	848704
12	860199	860811
12	864081	864921
12	864952	865812
12	881793	882306
12	882444	882975
12	883105	883852
12	887004	888134
12	890701	891374
12	900112	900731
12	904773	905397
12	913277	913777
12	916206	916718
12	917930	918517
12	926871	927422
12	934760	935261
12	935625	936141
12	936540	937298
12	941176	947148
12	958920	959431
12	965913	966486
12	966831	967584
12	969784	970540
12	970542	971094
12	973957	974824
12	976252	981698
12	983873	984427
12	989760	990307
12	991753	992322
12	993267	993775
12	997331	997886
12	1000513	1001065
12	1003082	1003997
12	1003999	1004545
12	1006802	1007301
12	1019684	1020288
12	1034110	1034644
12	1040379	1040971
12	1045826	1046375
12	1046665	1047271
12	1050557	1051190
12	1051192	1051825
12	1055975	1056582
12	1059636	1060219
12	1060464	1061376
12	1061378	1062070
12	1062539	1063421
12	1063476	1064171
13	1	9078
13	15601	16173
13	17586	18536
13	19379	20095
13	29345	29864
13	32334	32968
13	40087	40722
13	40779	41447
13	47300	47816
13	48494	49266
13	51598	52498
13	52925	53599
13	57885	58400
13	68773	69470
13	71963	72564
13	75676	76267
13	87906	88592
13	93024	93896
13	105958	106548
13	126764	127373
13	127718	128687
13	136063	136997
13	144106	145011
13	153065	153868
13	154738	155258
13	155260	155856
13	157207	157827
13	160608	161785
13	169167	169675
13	174022	174575
13	175143	175948
13	182246	183142
13	184158	190371
13	193840	194357
13	196278	202389
13	217955	218529
13	218531	219368
13	222863	223921
13	226113	226698
13	237175	238091
13	238093	238646
13	240650	241157
13	247970	248541
13	250560	251152
13	252128	252638
13	261730	262294
13	263931	264758
13	265558	266087
13	266089	266858
13	267894	268409
13	282198	282750
13	287901	288835
13	293263	293898
13	297763	298383
13	298788	299313
13	308255	308785
13	310527	311081
13	319482	320027
13	334006	334521
13	342305	343033
13	348829	349653
13	356932	362565
13	364052	364551
13	365114	365684
13	372629	378712
13	380931	381518
13	391530	392046
13	392712	393402
13	398150	398837
13	400307	401209
13	401628	402232
13	402234	402744
13	403472	404032
13	412419	412939
13	414029	414602
13	425224	425761
13	439666	440230
13	450458	451216
13	452320	452891
13	456085	456669
13	459366	460004
13	471064	471704
13	476615	477315
13	481009	481529
13	481531	482087
13	486918	487845
13	488101	488693
13	489041	489721
13	490364	491054
13	499670	500552
13	503681	504542
13	507456	508104
13	515052	515603
13	516167	516680
13	518493	519042
13	536578	537177
13	549773	550919
13	552156	552812
13	557543	558058
13	561295	561841
13	569349	570304
13	575781	576344
13	579368	580032
13	595466	595968
13	601643	602769
13	608700	609939
13	612165	612687
13	621964	622480
13	629429	630160
13	632731	633764
13	633766	634423
13	636198	637057
13	638666	639221
13	646223	646731
13	648025	648951
13	650186	650814
13	655604	656122
13	662507	663052
13	672426	673107
13	673518	674237
13	675833	676372
13	681709	682252
13	682373	683076
13	688000	688515
13	699982	700702
13	703106	703608
13	703610	704116
13	707806	708505
13	728753	729252
13	732390	733115
13	735898	736414
13	737118	737788
13	744005	745247
13	749207	749726
13	751958	752511
13	752665	753263
13	753265	753862
13	757367	758320
13	763611	764110
13	766163	766675
13	767429	768098
13	769123	769756
13	780912	781445
13	788089	788621
13	790131	790934
13	791004	791803
13	803087	803735
13	812874	813721
13	816571	817264
13	827556	828539
13	829363	829949
13	834537	835165
13	839018	839623
13	843926	844627
13	846455	846976
13	856140	856662
13	862190	863142
13	865761	866354
13	870631	871325
13	872008	872601
13	873088	873732
13	875882	876483
13	876847	877766
13	877972	879015
13	887961	888494
13	888787	889565
13	889600	890467
13	892948	893885
13	898403	899046
13	899759	900643
13	902741	903252
13	907315	908708
13	908953	909974
13	909976	910492
13	913627	914558
13	918027	919458
13	919732	923202
13	923399	924268
14	1	7087
14	7131	9135
14	9137	10350
14	10560	11116
14	11161	12616
14	13156	14321
14	14323	15964
14	16590	17384
14	24104	24664
14	27183	27709
14	29628	30251
14	48652	49222
14	49371	50019
14	66448	67121
14	67123	67700
14	72344	73575
14	75587	76132
14	96470	101639
14	101947	102490
14	106026	106743
14	109499	110253
14	115388	115959
14	120132	120969
14	120971	121670
14	123050	123690
14	124463	125202
14	127449	128629
14	130360	130925
14	134507	135227
14	140900	141917
14	144549	145116
14	149365	149872
14	150437	151412
14	152304	152815
14	160633	161160
14	162956	163798
14	172691	173310
14	175915	176533
14	176977	177604
14	189335	189891
14	192006	192555
14	213842	214373
14	217926	218587
14	225925	226724
14	231972	232669
14	234531	235041
14	242780	243458
14	248978	249804
14	252279	253895
14	257259	257852
14	260584	261147
14	265917	266655
14	274672	275201
14	277021	277881
14	280838	281399
14	282379	282999
14	284676	285281
14	291286	291843
14	294797	295566
14	296201	296834
14	299253	299801
[truncated: 539 more rows]
